# Supplementary material for: Sector Retinitis Pigmentosa: Extending the Molecular Genetics Basis and Elucidating the Natural History
Source: Am J Ophthalmol. 2021 Jan;221:299–310. doi: 10.1016/j.ajo.2020.08.004 (PMC7772805; doi:10.1016/j.ajo.2020.08.004)
Supplement: Supplementary Table 1 [file mmc2.zip]

Archive with 1 entries (1 files):
- Supplementary_Table_revised.odt
