# Supplementary material for: Sector Retinitis Pigmentosa: Extending the Molecular Genetics Basis and Elucidating the Natural History
Source: Am J Ophthalmol. 2021 Jan;221:299–310. doi: 10.1016/j.ajo.2020.08.004 (PMC7772805; doi:10.1016/j.ajo.2020.08.004)
Supplement: Supplementary Table 1 [file mmc2.zip › Supplementary_Table_revised.odt]

Supplemental TABLE 1. Summary of Previously Reported Sequence Variants Causing Sector Retinitis Pigmentosa.


Gene
Nucleotide change
Amino acid Change/Effect
Reference(s)

Autosomal dominant sector RP

RHO
c.233A>T
p.Asn78Ile
Rivera-De la Parra et al.12

RHO
c.44A>G
p.Asn15Ser
Kranich et al.11  

RHO
c.509C>A
p.Pro170His
Shah et al.16

RHO
c.68C>A
p.Pro23His
Heckenlively et al.8 

RHO
c.316G>A
p.Gly106Arg
Fishman et al.9

RHO
c.377G>T
p.Trp126Leu
Katagiri et al.40

RHO
c.50C>T
p.Thr17Met
Fishman et al.9 

RHO
c.92T>A
p.Leu31Gln
Xiao et al.17

RHO
c.544G>A
p. Gly182Ser
Fishman et al.9

RHO
c.173C>G
p.Thr58Arg
Stone et al.6

RHO
c.677T>C
p.Leu226Pro
Coussa et al.4

RHO
c.173C>T
p.Thr58Met
Napier et al.15

Autosomal recessive sector RP

SAG
Homozygous  c.926delA
p.Asn309Thrfs*12
Nakamachi et al.20


CDH23
c.8530C>A, 
c.5820+5G>A  
p.Pro2844Thr, p.?
Branson et al.18

RDH5
Homozygous
c.319G>C
p.Gly107Arg
Sato et al.19


USH1C
c.308G>A, c.2227-1G>T
p.Arg103His
Saihan et al.2

X-Linked sector RP

RPGR
c.3092delA
p.Glu1031Glyfs*58
Nguyen et al.21

RPGR
c.3092_3093delAG
p.Glu1031Glyfs*47
Coussa et al.4
RP = retinitis pigmentosa. Gene (transcript GenBank accession ID): CDH23 (NM_022124); RDH5 (NM_002905.5); RHO (NM_000539); RPGR (NM_001034853); SAG (NM_000541.5); USH1C (NM_153676).
Disease-causing variants are subdivided based on mode of inheritance. The causative gene is specified along with the corresponding c.DNA and protein changes as reported in the studies, along with the specific reference(s).  For the autosomal recessive alleles, variants are separated by a comma. 


Reference

40. Katagiri S., Hayashi T., Akahori M., et al. RHO Mutations (p.W126L and p.A346P) in  Two Japanese Families with Autosomal Dominant Retinitis Pigmentosa. J Ophthalmol.  2014;2014(210947). 
